# Supplementary material for: One-Step Synthesis of Aminobenzoic Acid Functionalized Graphene Oxide by Electrochemical Exfoliation of Graphite for Oxygen Reduction to Hydrogen Peroxide and Supercapacitors
Source: Molecules. 2022 Nov 7;27(21):7629. doi: 10.3390/molecules27217629 (PMC9655138; doi:10.3390/molecules27217629)
Supplement: Supplementary file 1 [file molecules-27-07629-s001.zip]

Archive with 1 entries (1 files):
- molecules-1942633-supplementary.pdf
